# Supplementary material for: Antenatal Fetal Lung Volume for Predicting Neonatal Respiratory Distress Syndrome: A Systematic Review and Meta-Analysis of Diagnostic Accuracy
Source: Diagnostics (Basel). 2026 Jul 9;16(14):2156. doi: 10.3390/diagnostics16142156 (PMC13409002; doi:10.3390/diagnostics16142156)
Supplement: Supplementary file 1 [file diagnostics-16-02156-s001.zip]

Archive with 1 entries (1 files):
- diagnostics-4372094-supplementary.pdf
